# Supplementary material for: Comparative Virucidal Activities of Essential Oils and Alcohol-Based Solutions against Enveloped Virus Surrogates: In Vitro and In Silico Analyses
Source: Molecules. 2023 May 18;28(10):4156. doi: 10.3390/molecules28104156 (PMC10220882; doi:10.3390/molecules28104156)
Supplement: Supplementary file 1 [file molecules-28-04156-s001.zip]

Archive with 1 entries (1 files):
- molecules-2372938-supplementary.pdf
